# Supplementary material for: Spray Flame Synthesis and Multiscale Characterization of Carbon Black–Silica Hetero-Aggregates
Source: Nanomaterials (Basel). 2023 Jun 20;13(12):1893. doi: 10.3390/nano13121893 (PMC10302686; doi:10.3390/nano13121893)
Supplement: Supplementary file 1 [file nanomaterials-13-01893-s001.zip]

Archive with 1 entries (1 files):
- nanomaterials-2462688-supplementary.pdf
